# Supplementary material for: Modulation of Reoviral Cytolysis (I): Combination Therapeutics
Source: Viruses. 2023 Jun 29;15(7):1472. doi: 10.3390/v15071472 (PMC10385176; doi:10.3390/v15071472)
Supplement: Supplementary file 1 [file viruses-15-01472-s001.zip]

Archive with 1 entries (1 files):
- viruses-2461611-supplementary.pdf
